# Supplementary material for: Risk Factors for Mortality in Adult COVID-19 Patients Who Develop Bloodstream Infections Mostly Caused by Antimicrobial-Resistant Organisms: Analysis at a Large Teaching Hospital in Italy
Source: J Clin Med. 2021 Apr 17;10(8):1752. doi: 10.3390/jcm10081752 (PMC8073579; doi:10.3390/jcm10081752)
Supplement: Supplementary file 1 [file jcm-10-01752-s001.zip]

Archive with 1 entries (1 files):
- jcm-1158044-supplementary.pdf
